# Supplementary material for: Supported MOCVD TiO2 Thin Films Grown on Modified Stainless Steel Mesh for Sensing Applications
Source: Nanomaterials (Basel). 2023 Sep 29;13(19):2678. doi: 10.3390/nano13192678 (PMC10574371; doi:10.3390/nano13192678)
Supplement: Supplementary file 1 [file nanomaterials-13-02678-s001.zip]

Archive with 1 entries (1 files):
- nanomaterials-2599382-supplementary.pdf
